# Supplementary material for: Immunohistochemical Expression of PTEN in Canine Gliomas
Source: Animals (Basel). 2024 Jul 20;14(14):2115. doi: 10.3390/ani14142115 (PMC11273977; doi:10.3390/ani14142115)
Supplement: Supplementary file 1 [file animals-14-02115-s001.zip]

Archive with 1 entries (1 files):
- animals-3095700-supplementary.pdf
